# Supplementary material for: IQCELL: A platform for predicting the effect of gene perturbations on developmental trajectories using single-cell RNA-seq data
Source: PLoS Comput Biol. 2022 Feb 25;18(2):e1009907. doi: 10.1371/journal.pcbi.1009907 (PMC8906617; doi:10.1371/journal.pcbi.1009907)
Supplement: S4 Table — (CSV) [file pcbi.1009907.s013.csv]

KO + KO
	1-KO:Notch1 & KO:Notch1	2-KO:Notch1 & KO:Notch1	3-KO:Notch1 & KO:Hes1	4-KO:Notch1 & KO:Hes1	5-KO:Notch1 & KO:Hes1	6-KO:Notch1 & KO:Lmo2	7-KO:Notch1 & KO:Tcf7	8-KO:Notch1 & KO:Tcf7	9-KO:Notch1 & KO:Myb	10-KO:Notch1 & KO:Myb	11-KO:Notch1 & KO:Hhex	12-KO:Notch1 & KO:Hhex	13-KO:Notch1 & KO:Spi1	14-KO:Notch1 & KO:Spi1	15-KO:Notch1 & KO:Runx1	16-KO:Notch1 & KO:Runx1	17-KO:Notch1 & KO:Il7r	18-KO:Notch1 & KO:Il7r	19-KO:Notch1 & KO:Gata3	20-KO:Notch1 & KO:Gata3	21-KO:Notch1 & KO:Bcl11b	22-KO:Notch1 & KO:Bcl11b	23-KO:Notch1 & KO:Bcl11b	24-KO:Notch1 & KO:Tcf12	25-KO:Notch1 & KO:Tcf12	26-KO:Notch1 & KO:Ets1	27-KO:Notch1 & KO:Ets1	28-KO:Notch1 & KO:Ets1	29-KO:Notch1 & KO:Cd3g	30-KO:Notch1 & KO:Cd3g	31-KO:Notch1 & KO:Cd3e	32-KO:Notch1 & KO:Cd3e	33-KO:Notch1 & KO:Cd3e	34-KO:Notch1 & KO:Rag1	35-KO:Notch1 & KO:Rag1	36-KO:Notch1 & KO:Lef1	37-KO:Notch1 & KO:Lef1	38-KO:Notch1 & KO:Lyl1	39-KO:Notch1 & KO:Lyl1	40-KO:Notch1 & KO:Ptcra	41-KO:Notch1 & KO:Ptcra	42-KO:Hes1 & KO:Notch1	43-KO:Hes1 & KO:Notch1	44-KO:Hes1 & KO:Hes1	45-KO:Hes1 & KO:Lmo2	46-KO:Hes1 & KO:Tcf7	47-KO:Hes1 & KO:Myb	48-KO:Hes1 & KO:Hhex	49-KO:Hes1 & KO:Spi1
CLP	73.68421053	89.47368421	73.68421053	89.47368421	68.42105263	73.68421053	89.47368421	73.68421053	89.47368421	73.68421053	73.68421053	78.94736842	73.68421053	68.42105263	89.47368421	73.68421053	73.68421053	89.47368421	89.47368421	73.68421053	89.47368421	73.68421053	68.42105263	73.68421053	89.47368421	89.47368421	73.68421053	68.42105263	73.68421053	89.47368421	89.47368421	73.68421053	68.42105263	89.47368421	73.68421053	73.68421053	89.47368421	73.68421053	84.21052632	89.47368421	73.68421053	73.68421053	89.47368421	36.84210526	36.84210526	68.42105263	63.15789474	36.84210526	36.84210526
ETP	63.15789474	78.94736842	63.15789474	78.94736842	68.42105263	63.15789474	78.94736842	63.15789474	78.94736842	63.15789474	63.15789474	68.42105263	73.68421053	68.42105263	78.94736842	63.15789474	63.15789474	78.94736842	78.94736842	63.15789474	78.94736842	63.15789474	68.42105263	63.15789474	78.94736842	78.94736842	63.15789474	68.42105263	63.15789474	78.94736842	78.94736842	63.15789474	68.42105263	78.94736842	63.15789474	63.15789474	78.94736842	63.15789474	73.68421053	78.94736842	63.15789474	63.15789474	78.94736842	36.84210526	36.84210526	68.42105263	63.15789474	36.84210526	36.84210526
DN2A	57.89473684	52.63157895	57.89473684	52.63157895	63.15789474	57.89473684	52.63157895	57.89473684	52.63157895	57.89473684	57.89473684	52.63157895	57.89473684	63.15789474	52.63157895	57.89473684	57.89473684	52.63157895	52.63157895	57.89473684	52.63157895	57.89473684	63.15789474	57.89473684	52.63157895	52.63157895	57.89473684	63.15789474	57.89473684	52.63157895	52.63157895	57.89473684	63.15789474	52.63157895	57.89473684	57.89473684	52.63157895	57.89473684	47.36842105	52.63157895	57.89473684	57.89473684	52.63157895	63.15789474	63.15789474	63.15789474	68.42105263	63.15789474	63.15789474
DN2B	47.36842105	31.57894737	47.36842105	31.57894737	52.63157895	47.36842105	31.57894737	47.36842105	31.57894737	47.36842105	47.36842105	42.10526316	47.36842105	52.63157895	31.57894737	47.36842105	47.36842105	31.57894737	31.57894737	47.36842105	31.57894737	47.36842105	52.63157895	47.36842105	31.57894737	31.57894737	47.36842105	52.63157895	47.36842105	31.57894737	31.57894737	47.36842105	52.63157895	31.57894737	47.36842105	47.36842105	31.57894737	47.36842105	36.84210526	31.57894737	47.36842105	47.36842105	31.57894737	84.21052632	84.21052632	52.63157895	57.89473684	84.21052632	84.21052632
DN3A	15.78947368	0	15.78947368	0	21.05263158	15.78947368	0	15.78947368	0	15.78947368	15.78947368	10.52631579	15.78947368	21.05263158	0	15.78947368	15.78947368	0	0	15.78947368	0	15.78947368	21.05263158	15.78947368	0	0	15.78947368	21.05263158	15.78947368	0	0	15.78947368	21.05263158	0	15.78947368	15.78947368	0	15.78947368	5.263157895	0	15.78947368	15.78947368	0	73.68421053	73.68421053	21.05263158	26.31578947	73.68421053	73.68421053
KO + OE
	1-KO:Notch1 & OE:Notch1	2-KO:Notch1 & OE:Notch1	3-KO:Notch1 & OE:Hes1	4-KO:Notch1 & OE:Hes1	5-KO:Notch1 & OE:Lmo2	6-KO:Notch1 & OE:Tcf7	7-KO:Notch1 & OE:Tcf7	8-KO:Notch1 & OE:Myb	9-KO:Notch1 & OE:Myb	10-KO:Notch1 & OE:Hhex	11-KO:Notch1 & OE:Hhex	12-KO:Notch1 & OE:Spi1	13-KO:Notch1 & OE:Spi1	14-KO:Notch1 & OE:Runx1	15-KO:Notch1 & OE:Runx1	16-KO:Notch1 & OE:Il7r	17-KO:Notch1 & OE:Il7r	18-KO:Notch1 & OE:Gata3	19-KO:Notch1 & OE:Gata3	20-KO:Notch1 & OE:Bcl11b	21-KO:Notch1 & OE:Bcl11b	22-KO:Notch1 & OE:Tcf12	23-KO:Notch1 & OE:Tcf12	24-KO:Notch1 & OE:Ets1	25-KO:Notch1 & OE:Ets1	26-KO:Notch1 & OE:Cd3g	27-KO:Notch1 & OE:Cd3g	28-KO:Notch1 & OE:Cd3g	29-KO:Notch1 & OE:Cd3e	30-KO:Notch1 & OE:Cd3e	31-KO:Notch1 & OE:Rag1	32-KO:Notch1 & OE:Rag1	33-KO:Notch1 & OE:Lef1	34-KO:Notch1 & OE:Lef1	35-KO:Notch1 & OE:Lyl1	36-KO:Notch1 & OE:Lyl1	37-KO:Notch1 & OE:Ptcra	38-KO:Notch1 & OE:Ptcra	39-KO:Hes1 & OE:Notch1	40-KO:Hes1 & OE:Hes1	41-KO:Hes1 & OE:Lmo2	42-KO:Hes1 & OE:Tcf7	43-KO:Hes1 & OE:Myb	44-KO:Hes1 & OE:Hhex	45-KO:Hes1 & OE:Spi1	46-KO:Hes1 & OE:Runx1	47-KO:Hes1 & OE:Il7r	48-KO:Hes1 & OE:Gata3	49-KO:Hes1 & OE:Bcl11b
CLP	89.47368421	73.68421053	84.21052632	68.42105263	89.47368421	63.15789474	84.21052632	78.94736842	94.73684211	89.47368421	84.21052632	89.47368421	73.68421053	84.21052632	68.42105263	78.94736842	94.73684211	84.21052632	68.42105263	68.42105263	84.21052632	68.42105263	84.21052632	68.42105263	84.21052632	84.21052632	68.42105263	63.15789474	68.42105263	84.21052632	68.42105263	84.21052632	84.21052632	68.42105263	78.94736842	89.47368421	84.21052632	68.42105263	36.84210526	36.84210526	84.21052632	36.84210526	36.84210526	68.42105263	63.15789474	36.84210526	36.84210526	36.84210526	36.84210526
ETP	78.94736842	63.15789474	84.21052632	68.42105263	78.94736842	52.63157895	73.68421053	68.42105263	84.21052632	78.94736842	73.68421053	78.94736842	63.15789474	73.68421053	57.89473684	57.89473684	73.68421053	73.68421053	57.89473684	57.89473684	73.68421053	57.89473684	73.68421053	57.89473684	73.68421053	73.68421053	57.89473684	63.15789474	57.89473684	73.68421053	57.89473684	73.68421053	73.68421053	57.89473684	68.42105263	78.94736842	73.68421053	57.89473684	36.84210526	36.84210526	84.21052632	36.84210526	36.84210526	68.42105263	52.63157895	36.84210526	36.84210526	36.84210526	36.84210526
DN2A	52.63157895	57.89473684	57.89473684	63.15789474	52.63157895	78.94736842	57.89473684	63.15789474	57.89473684	52.63157895	57.89473684	52.63157895	57.89473684	57.89473684	63.15789474	52.63157895	47.36842105	57.89473684	63.15789474	52.63157895	47.36842105	52.63157895	47.36842105	52.63157895	47.36842105	47.36842105	52.63157895	57.89473684	52.63157895	47.36842105	52.63157895	47.36842105	47.36842105	52.63157895	63.15789474	52.63157895	47.36842105	52.63157895	63.15789474	63.15789474	57.89473684	63.15789474	63.15789474	73.68421053	78.94736842	63.15789474	63.15789474	63.15789474	63.15789474
DN2B	31.57894737	47.36842105	36.84210526	52.63157895	31.57894737	68.42105263	36.84210526	52.63157895	36.84210526	31.57894737	36.84210526	31.57894737	47.36842105	36.84210526	52.63157895	42.10526316	26.31578947	36.84210526	52.63157895	52.63157895	36.84210526	52.63157895	36.84210526	52.63157895	36.84210526	26.31578947	42.10526316	47.36842105	42.10526316	26.31578947	42.10526316	26.31578947	26.31578947	42.10526316	42.10526316	31.57894737	26.31578947	42.10526316	84.21052632	84.21052632	36.84210526	84.21052632	84.21052632	63.15789474	68.42105263	84.21052632	84.21052632	84.21052632	84.21052632
DN3A	0	15.78947368	5.263157895	21.05263158	0	47.36842105	5.263157895	21.05263158	5.263157895	0	5.263157895	0	15.78947368	5.263157895	21.05263158	21.05263158	5.263157895	5.263157895	21.05263158	21.05263158	5.263157895	21.05263158	5.263157895	21.05263158	5.263157895	5.263157895	21.05263158	26.31578947	21.05263158	5.263157895	21.05263158	5.263157895	5.263157895	21.05263158	10.52631579	0	5.263157895	21.05263158	73.68421053	73.68421053	5.263157895	73.68421053	73.68421053	42.10526316	47.36842105	73.68421053	73.68421053	73.68421053	73.68421053
interaction perturbation
	1-Bcl11b_Gata3_False	2-Bcl11b_Notch1_False	3-Bcl11b_Runx1_False	4-Bcl11b_Tcf7_False	5-Bcl11b_Hhex_False	6-Bcl11b_Spi1_False	7-Cd3e_Bcl11b_False	8-Cd3e_Tcf12_False	9-Cd3e_Hes1_False	10-Cd3e_Notch1_False	11-Cd3e_Lyl1_False	12-Ets1_Bcl11b_False	13-Ets1_Gata3_False	14-Ets1_Tcf12_False	15-Ets1_Runx1_False	16-Ets1_Hhex_False	17-Ets1_Spi1_False	18-Cd3g_Bcl11b_False	19-Cd3g_Notch1_False	20-Cd3g_Tcf12_False	21-Cd3g_Hes1_False	22-Cd3g_Lyl1_False	23-Gata3_Myb_False	24-Gata3_Tcf7_False	25-Gata3_Runx1_False	26-Gata3_Hhex_False	27-Gata3_Lmo2_False	28-Hes1_Notch1_False	29-Hhex_Lmo2_False	30-Hhex_Spi1_False	31-Hhex_Myb_False	32-Hhex_Runx1_False	33-Il7r_Runx1_False	34-Il7r_Tcf7_False	35-Il7r_Myb_False	36-Il7r_Lmo2_False	37-Il7r_Spi1_False	38-Lef1_Ets1_False	39-Lef1_Tcf12_False	40-Lef1_Lyl1_False	41-Lyl1_Hhex_False	42-Lyl1_Spi1_False	43-Lyl1_Bcl11b_False	44-Lyl1_Ets1_False	45-Lmo2_Lmo2_False	46-Lmo2_Notch1_False	47-Myb_Tcf7_False	48-Myb_Lmo2_False	49-Notch1_Notch1_False
CLP	52.63157895	52.63157895	52.63157895	52.63157895	10.52631579	10.52631579	15.78947368	15.78947368	15.78947368	15.78947368	10.52631579	31.57894737	31.57894737	31.57894737	31.57894737	10.52631579	10.52631579	15.78947368	15.78947368	15.78947368	15.78947368	10.52631579	57.89473684	57.89473684	57.89473684	10.52631579	10.52631579	36.84210526	10.52631579	10.52631579	10.52631579	10.52631579	5.263157895	5.263157895	5.263157895	10.52631579	10.52631579	15.78947368	15.78947368	10.52631579	10.52631579	10.52631579	10.52631579	10.52631579	10.52631579	78.94736842	57.89473684	10.52631579	73.68421053
ETP	63.15789474	63.15789474	63.15789474	63.15789474	21.05263158	21.05263158	26.31578947	26.31578947	26.31578947	26.31578947	21.05263158	42.10526316	42.10526316	42.10526316	42.10526316	21.05263158	21.05263158	26.31578947	26.31578947	26.31578947	26.31578947	21.05263158	68.42105263	68.42105263	68.42105263	21.05263158	21.05263158	36.84210526	21.05263158	21.05263158	21.05263158	21.05263158	26.31578947	26.31578947	26.31578947	21.05263158	21.05263158	26.31578947	26.31578947	21.05263158	21.05263158	21.05263158	21.05263158	21.05263158	21.05263158	89.47368421	68.42105263	21.05263158	63.15789474
DN2A	89.47368421	89.47368421	89.47368421	89.47368421	47.36842105	47.36842105	52.63157895	52.63157895	52.63157895	52.63157895	47.36842105	68.42105263	68.42105263	68.42105263	68.42105263	47.36842105	47.36842105	52.63157895	52.63157895	52.63157895	52.63157895	47.36842105	84.21052632	84.21052632	84.21052632	47.36842105	47.36842105	63.15789474	47.36842105	47.36842105	47.36842105	47.36842105	52.63157895	52.63157895	52.63157895	47.36842105	47.36842105	52.63157895	52.63157895	47.36842105	47.36842105	47.36842105	47.36842105	47.36842105	47.36842105	63.15789474	73.68421053	47.36842105	57.89473684
DN2B	78.94736842	78.94736842	78.94736842	78.94736842	68.42105263	68.42105263	73.68421053	73.68421053	73.68421053	73.68421053	68.42105263	78.94736842	78.94736842	78.94736842	78.94736842	68.42105263	68.42105263	73.68421053	73.68421053	73.68421053	73.68421053	68.42105263	73.68421053	73.68421053	73.68421053	68.42105263	68.42105263	84.21052632	68.42105263	68.42105263	68.42105263	68.42105263	73.68421053	73.68421053	73.68421053	68.42105263	68.42105263	73.68421053	73.68421053	68.42105263	68.42105263	68.42105263	68.42105263	68.42105263	68.42105263	42.10526316	63.15789474	68.42105263	47.36842105
DN3A	57.89473684	57.89473684	57.89473684	57.89473684	100	100	94.73684211	94.73684211	94.73684211	94.73684211	100	78.94736842	78.94736842	78.94736842	78.94736842	100	100	94.73684211	94.73684211	94.73684211	94.73684211	100	52.63157895	52.63157895	52.63157895	100	100	73.68421053	100	100	100	100	94.73684211	94.73684211	94.73684211	100	100	94.73684211	94.73684211	100	100	100	100	100	100	10.52631579	31.57894737	100	15.78947368
[truncated: 356 more columns]
